# Supplementary material for: Identification of Endothelial Cell Protein C Receptor by Urinary Proteomics as Novel Prognostic Marker in Non-Recovery Kidney Injury
Source: Int J Mol Sci. 2024 Feb 28;25(5):2783. doi: 10.3390/ijms25052783 (PMC10931920; doi:10.3390/ijms25052783)
Supplement: Supplementary file 1 [file ijms-25-02783-s001.zip]

Archive with 1 entries (1 files):
- ijms-2848765-supplementary.pdf
